# Supplementary material for: Optimisation of the HS-SPME/GC-MS Approach by Design of Experiments Combined with Chemometrics for the Classification of Cretan Virgin Olive Oils
Source: Metabolites. 2022 Jan 25;12(2):114. doi: 10.3390/metabo12020114 (PMC8878322; doi:10.3390/metabo12020114)
Supplement: Supplementary file 1 [file metabolites-12-00114-s001.zip]

Archive with 1 entries (1 files):
- metabolites-1565117-supplementary.pdf
